# Supplementary material for: Impact of Aging and Visual Input on Postural Stability in Dogs: Insights from Center-of-Pressure Analysis
Source: Sensors (Basel). 2025 Feb 20;25(5):1300. doi: 10.3390/s25051300 (PMC11902305; doi:10.3390/s25051300)
Supplement: Supplementary file 1 [file sensors-25-01300-s001.zip]

Archive with 1 entries (1 files):
- sensors-3468602-supplementary.pdf
